# Supplementary material for: Biological Determinants of Metabolic Syndrome in Visceral and Subcutaneous Adipose Tissue from Severely Obese Women
Source: Int J Mol Sci. 2022 Feb 21;23(4):2394. doi: 10.3390/ijms23042394 (PMC8878297; doi:10.3390/ijms23042394)
Supplement: Supplementary file 1 [file ijms-23-02394-s001.zip]

Archive with 1 entries (1 files):
- ijms-1566292-supplementary.pdf
